# Supplementary material for: Novel Utilization of Therapeutic Coatings Based on Infiltrated Encapsulated Rose Bengal Microspheres in Porous Titanium for Implant Applications
Source: Pharmaceutics. 2022 Jun 12;14(6):1244. doi: 10.3390/pharmaceutics14061244 (PMC9230760; doi:10.3390/pharmaceutics14061244)
Supplement: Supplementary file 1 [file pharmaceutics-14-01244-s001.zip]

Archive with 1 entries (1 files):
- pharmaceutics-1758737-supplementary.pdf
